# Supplementary material for: Pyroxsulam Resistance in Apera spica-venti: An Emerging Challenge in Crop Protection
Source: Plants (Basel). 2024 Dec 29;14(1):74. doi: 10.3390/plants14010074 (PMC11722645; doi:10.3390/plants14010074)
Supplement: Supplementary file 1 [file plants-14-00074-s001.zip]

Archive with 1 entries (1 files):
- plants-3352623-supplementary.pdf
